# Supplementary material for: miR-204 Negatively Regulates HIV-Tat-Mediated Inflammation in Cervical Epithelial Cells via the NF-κB Axis: Insights from an In Vitro Study
Source: Cells. 2026 Jan 9;15(2):117. doi: 10.3390/cells15020117 (PMC12839329; doi:10.3390/cells15020117)
Supplement: Supplementary file 1 [file cells-15-00117-s001.zip]

Archive with 1 entries (1 files):
- cells-3807267-supplementary.pdf
